# Supplementary material for: Transition between child and adult services for young people with attention-deficit hyperactivity disorder (ADHD): findings from a British national surveillance study
Source: Br J Psychiatry. 2020 Nov;217(5):616–22. doi: 10.1192/bjp.2019.131 (PMC7589988; doi:10.1192/bjp.2019.131)
Supplement: Supplementary file 1 [file S0007125019001314sup.zip]

Archive with 2 entries (2 files):
- S0007125019001314sup001.pdf
- S0007125019001314sup002.pdf
